# Supplementary material for: Caution in Interpreting Results from Imputation Analysis When Linkage Disequilibrium Extends over a Large Distance: A Case Study on Venous Thrombosis
Source: PLoS One. 2012 Jun 4;7(6):e38538. doi: 10.1371/journal.pone.0038538 (PMC3366937; doi:10.1371/journal.pone.0038538)
Supplement: Table S1 — Genome-wide significant (p<7.4×10–9) SNPs associated with VT risk in a meta-analysis of two imputed GWAS datasets. Results are shown in a separate EXCEL file (Table S1). Beta: log Odds Ratio for VT risk associated with the A2 allele SE: Standard error of the beta coefficient r2: imputation quality control coefficient. (XLSX) [file pone.0038538.s003.xlsx]

## Sheet: hitMetaGWAS1000G
CHR	Locus	Position	MarkerName	A1	A2	Combined GWASes			GWAS Germain et al. 2011						GWAS Trégouët et al. 2009
						Beta	SE	P_value	MAF	Beta	SE	OR	P_value	r2	MAF	Beta	SE	OR	P_value	r2
1	F5	169026054	chr1:169026054	A	G	1.0537	0.1671	2.859e-10	0.0463	0.986	0.2	2.680	3.173e-07	.6356	0.0373	1.21	0.304	3.355	9.737e-05	.5447
		169032877	chr1:169032877	T	C	1.0598	0.1671	2.256e-10	0.0465	0.99	0.2	2.688	2.814e-07	.6338	0.0376	1.221	0.304	3.389	8.426e-05	.5416
		169081792	chr1:169081792	G	T	1.3083	0.1812	5.129e-13	0.0524	1.076	0.205	2.932	4.743e-08	.5377	0.0442	2.136	0.387	8.474	4.258e-08	.3046
		169099137	chr1:169099137	A	G	0.9723	0.1057	3.591e-20	0.1007	0.917	0.119	2.5	9.528e-16	.9406	0.0619	1.179	0.23	3.246	4.533e-07	.5583
		169115022	chr1:169115022	C	T	1.2767	0.1314	2.66e-22	0.0789	1.215	0.148	3.367	7.7e-18	.7837	0.0486	1.507	0.286	4.504	2.098e-07	.4493
		169135127	rs16861990	C	A	0.9554	0.1042	4.706e-20	0.1029	0.91	0.115	2.487	1.722e-16	.9991	0.0588	1.163	0.246	3.194	3.335e-06	.5149
		169160458	chr1:169160458	T	C	2.132	0.1929	2.102e-28	0.052	1.934	0.22	6.896	3.39e-22	.6361	0.0274	2.79	0.401	16.39	2.861e-12	.4218
		169208179	rs2227246	C	T	2.2383	0.2069	2.766e-27	0.0491	2.008	0.235	7.462	4.389e-21	.5828	0.0247	3.031	0.436	20.83	2.443e-12	.4012
		169272451	rs10800427	A	T	1.0477	0.1058	4.013e-23	0.1089	1.073	0.13	2.923	3.983e-18	.7958	0.0842	0.998	0.182	2.710	6.678e-08	.6618
		169272453	rs10800428	G	A	1.0461	0.105	2.333e-23	0.1033	1.072	0.129	2.923	2.893e-18	.8428	0.078	0.995	0.181	2.702	5.731e-08	.7204
		169296864	rs1208327	C	T	0.9203	0.0984	8.437e-21	0.1079	0.944	0.121	2.570	3.4e-16	.8819	0.0818	0.874	0.169	2.398	3.602e-07	.7676
		169314430	rs1200063	T	C	0.9681	0.1004	5.207e-22	0.1065	0.995	0.124	2.702	3.867e-17	.8615	0.0808	0.917	0.171	2.5	1.186e-07	.7628
		169324793	rs1209731	T	C	2.4489	0.2273	4.683e-27	0.0422	2.39	0.285	10.86	1.338e-21	.5810	0.0271	2.552	0.377	12.82	8.884e-12	.4832
		169424098	rs1208135	A	G	0.8665	0.0932	1.393e-20	0.1028	0.932	0.117	2.538	6.56e-17	.9945	0.0761	0.753	0.154	2.123	1.427e-06	.9925
		169428944	rs1208134	C	T	0.8663	0.0924	7.127e-21	0.1028	0.932	0.116	2.538	6.185e-17	.9976	0.0759	0.752	0.153	2.118	1.445e-06	.9963
		169435027	rs2678166	C	T	1.5624	0.1315	1.463e-32	0.0698	1.547	0.164	4.694	3.988e-25	.9146	0.0437	1.59	0.22	4.901	5.503e-13	.8773
		169460406	rs10800448	A	G	0.3657	0.0625	4.949e-09	0.2523	0.42	0.076	1.522	1.865e-08	.9094	0.2361	0.252	0.11	1.287	0.02295	.8694
		169460726	rs6696217	A	G	0.7076	0.0838	3.018e-17	0.1404	0.715	0.103	2.044	1.00e-12	.8726	0.1243	0.693	0.144	2.000	2.064e-06	.8216
		169463518	rs4656682	A	G	0.4211	0.0651	9.978e-11	0.2286	0.483	0.079	1.620	5.246e-10	.9046	0.2136	0.29	0.115	1.336	0.0123	.8644
		169463519	rs4656683	T	C	0.4221	0.0651	9.013e-11	0.2319	0.484	0.079	1.623	5.866e-10	.8902	0.2157	0.291	0.115	1.338	0.01205	.8537
		169467654	rs1894692	G	A	1.5301	0.1253	2.724e-34	0.0803	1.504	0.157	4.504	7.269e-26	.8909	0.053	1.576	0.208	4.830	3.075e-14	.8266
		169470748	rs4264045	T	G	0.9418	0.0891	4.017e-26	0.1177	0.994	0.112	2.702	2.587e-20	.9524	0.1011	0.852	0.147	2.341	1.199e-08	.9392
		169472899	rs6670848	A	G	0.9047	0.0879	7.25e-25	0.1219	0.934	0.11	2.544	1.459e-18	.9370	0.1033	0.853	0.146	2.347	8.014e-09	.9280
		169476052	rs10737547	A	G	0.8949	0.0869	7.31e-25	0.1213	0.924	0.109	2.518	1.935e-18	.9538	0.1027	0.844	0.144	2.325	7.687e-09	.9540
		169477574	rs6687813	A	C	0.9221	0.0886	2.237e-25	0.1175	0.949	0.111	2.583	6.532e-19	.9559	0.098	0.875	0.147	2.398	4.409e-09	.9422
		169479974	rs970740	C	T	0.92	0.0872	5.009e-26	0.1188	0.972	0.11	2.645	2.754e-20	.9832	0.102	0.832	0.143	2.298	9.951e-09	.9858
		169481121	rs6427194	T	A	0.8882	0.086	5.016e-25	0.1214	0.919	0.108	2.506	1.142e-18	.9756	0.1033	0.835	0.142	2.304	7.233e-09	.9745
		169481176	rs6427195	A	T	0.8879	0.086	5.244e-25	0.1214	0.919	0.108	2.506	1.144e-18	.9757	0.1033	0.834	0.142	2.304	7.243e-09	.9748
		169481223	rs6427196	C	G	0.8867	0.086	6.041e-25	0.1205	0.916	0.108	2.5	1.447e-18	.9833	0.1025	0.836	0.142	2.304	6.707e-09	.9836
		169490401	rs6682179	T	C	0.8798	0.0852	5.632e-25	0.1206	0.909	0.107	2.481	1.32e-18	.9974	0.1025	0.829	0.141	2.288	7.381e-09	.9928
		169491555	rs2420371	G	A	0.9107	0.0865	6.087e-26	0.119	0.963	0.109	2.617	2.661e-20	.9995	0.1021	0.822	0.142	2.277	1.147e-08	.9983
		169498056	rs2420372	A	G	0.909	0.0873	2.189e-25	0.1205	0.913	0.107	2.493	1.017e-18	.9947	0.0993	0.901	0.151	2.463	4.416e-09	.8965
		169498834	rs6009	T	C	0.912	0.0875	1.933e-25	0.1209	0.916	0.107	2.5	8.694e-19	.9906	0.0996	0.904	0.152	2.469	4.513e-09	.8869
		169500590	rs6427197	C	A	0.9192	0.0882	2.079e-25	0.1207	0.915	0.107	2.493	1.026e-18	.9887	0.0986	0.928	0.156	2.531	4.353e-09	.8504
		169514006	rs1018827	A	G	0.9579	0.0916	1.363e-25	0.1212	0.932	0.109	2.538	4.576e-19	.9734	0.0972	1.02	0.169	2.770	2.84e-09	.7229
		169519049	rs6025	T	C	1.6602	0.1343	4.231e-35	0.0813	1.539	0.158	4.651	1.378e-26	.8699	0.0489	1.976	0.255	7.194	6.638e-15	.6073
		169521553	rs2213868	G	A	1.0566	0.0978	3.35e-27	0.1172	1.037	0.115	2.824	3.523e-21	.9174	0.0936	1.108	0.186	3.030	4.6e-09	.6280
		169589370	rs3917693	T	C	2.9716	0.4837	8.043e-10	0.0119	2.665	0.57	14.28	5.46e-07	.3376	0.0064	3.76	0.914	43.47	4.228e-05	.3092
4	FGA/FGG	155502869	rs56010410	C	T	0.4063	0.0575	1.648e-12	0.2856	0.416	0.07	1.517	1.643e-09	.9774	0.2557	0.386	0.101	1.470	0.0001391	.9641
		155503212	rs11099961	T	C	0.4035	0.0575	2.316e-12	0.2849	0.411	0.07	1.508	2.477e-09	.9792	0.2547	0.388	0.101	1.474	0.0001236	.9662
		155507590	rs6050	C	T	0.4035	0.0575	2.316e-12	0.2852	0.411	0.07	1.508	2.403e-09	.9814	0.2547	0.388	0.101	1.474	0.0001219	.9678
		155514879	rs13109457	A	G	0.4061	0.0568	8.678e-13	0.2852	0.418	0.069	1.517	1.068e-09	.9920	0.2545	0.381	0.1	1.464	0.0001484	.9854
		155517842	rs35147053	G	A	0.4084	0.0575	1.257e-12	0.2848	0.424	0.07	1.526	8.376e-10	.9808	0.2531	0.376	0.101	1.455	0.0002147	.9700
		155520930	rs7659024	A	G	0.4271	0.0581	1.925e-13	0.2707	0.446	0.071	1.562	2.381e-10	.9938	0.2386	0.389	0.101	1.474	0.0001345	1.000
		155525276	rs2066865	A	G	0.4271	0.0581	1.925e-13	0.2709	0.446	0.071	1.562	2.17e-10	.9969	0.2386	0.389	0.101	1.474	0.0001346	1.000
		155525695	rs2066864	A	G	0.4327	0.059	2.27e-13	0.268	0.454	0.072	1.574	1.684e-10	.9830	0.2359	0.389	0.103	1.474	0.0001587	.9858
		155527436	rs2066861	T	C	0.4281	0.0583	2.043e-13	0.2709	0.447	0.071	1.564	2.004e-10	.9951	0.2386	0.389	0.102	1.477	0.0001357	.9973
		155535181	rs2066854	A	T	0.4297	0.0583	1.652e-13	0.2706	0.448	0.071	1.564	2.115e-10	.9887	0.2392	0.392	0.102	1.479	0.0001367	.9820
		155537321	rs12644950	A	G	0.4591	0.0616	9.2e-14	0.2572	0.475	0.075	1.607	1.039e-10	.9512	0.2289	0.426	0.108	1.531	8.469e-05	.9195
		155538470	rs13130318	G	T	0.4337	0.0594	2.802e-13	0.2706	0.45	0.072	1.569	1.712e-10	.9883	0.2385	0.399	0.105	1.490	0.0001545	.9352
		155542248	rs7681423	T	C	0.4423	0.0597	1.323e-13	0.2787	0.451	0.072	1.569	2.323e-10	.9556	0.2473	0.423	0.107	1.526	8.858e-05	.8837
		155545072	rs7654093	T	A	-0.4592	0.0625	2.015e-13	0.2669	0.472	0.075	1.602	1.94e-10	.9023	0.2355	0.43	0.113	1.536	0.0001595	.8068
	F11	187120753	rs2292426	A	G	-0.3102	0.0536	7.369e-09	0.3164	-0.285	0.065	0.751	9.828e-06	.9729	0.3566	-0.364	0.095	0.694	0.0001032	.9799
		187185385	rs3756008	T	A	0.3235	0.0508	1.981e-10	0.4477	0.296	0.061	1.344	1.124e-06	.9854	0.3905	0.386	0.092	1.470	2.302e-05	.9675
		187186111	rs3756009	G	A	0.3283	0.0508	1.062e-10	0.4562	0.299	0.061	1.347	8.369e-07	.9772	0.4005	0.395	0.092	1.483	1.77e-05	.9464
		187187569	rs925451	A	G	0.3259	0.0507	1.255e-10	0.4468	0.294	0.061	1.342	1.112e-06	.9991	0.3925	0.397	0.091	1.488	1.286e-05	.9701
		187188094	rs4253399	G	T	0.3191	0.0505	2.634e-10	0.4425	0.292	0.061	1.338	1.676e-06	.9784	0.386	0.378	0.09	1.459	2.637e-05	.9956
		187191787	rs4241824	G	A	-0.3283	0.0521	2.916e-10	0.4728	-0.26	0.062	0.771	2.696e-05	.9257	0.4776	0.492	0.096	1.636	2.366e-07	.8658
		187192481	rs2036914	T	C	-0.3328	0.0521	1.658e-10	0.4347	-0.271	0.062	0.762	1.215e-05	.9106	0.4948	-0.481	0.096	0.618	4.149e-07	.8588
		187193308	rs4253407	A	T	-0.5991	0.0938	1.675e-10	0.0893	-0.616	0.109	0.540	1.057e-08	.8468	0.1097	-0.551	0.184	0.576	0.001822	.7986
		187195551	rs1593	T	A	-0.6854	0.1002	7.866e-12	0.0768	-0.715	0.117	0.489	4.396e-10	.8573	0.1001	-0.604	0.194	0.546	0.001074	.8210
		187196510	rs2055916	G	A	-0.3382	0.0521	8.369e-11	0.4613	-0.287	0.062	0.750	4.114e-06	.9202	0.4881	0.461	0.096	1.586	1.052e-06	.8718
		187197994	rs4253416	C	T	-0.3088	0.0525	4.084e-09	0.3912	-0.266	0.063	0.766	2.337e-05	.9368	0.4456	-0.406	0.095	0.666	1.646e-05	.9006
		187199005	rs4253417	C	T	0.3406	0.0536	2.058e-10	0.4554	0.323	0.064	1.381	3.063e-07	.8958	0.4007	0.382	0.098	1.466	8.657e-05	.8431
		187205929	rs4253425	T	C	-0.7036	0.0999	1.89e-12	0.0756	-0.751	0.117	0.471	6.606e-11	.8637	0.1029	-0.576	0.192	0.562	0.001733	.8183
		187206249	rs3756011	A	C	0.3353	0.0537	4.41e-10	0.4529	0.325	0.064	1.385	2.772e-07	.8918	0.3989	0.36	0.099	1.434	0.000246	.8295
		187207381	rs2289252	T	C	0.3368	0.0537	3.7e-10	0.4506	0.325	0.064	1.383	3.346e-07	.8844	0.3968	0.365	0.099	1.440	0.0002254	.8222
		187212953	rs6843711	T	C	-0.6933	0.0998	3.691e-12	0.076	-0.738	0.117	0.478	1.221e-10	.8651	0.1031	-0.574	0.191	0.563	0.001679	.8301
		187213883	rs4444878	A	C	0.3443	0.0557	6.46e-10	0.4364	0.338	0.066	1.402	2.858e-07	.8298	0.3883	0.36	0.104	1.434	0.0005211	.7492
		187213889	rs6824705	C	T	0.3232	0.0556	6.012e-09	0.4127	-0.288	0.066	0.749	1.195e-05	.8449	0.443	-0.409	0.103	0.664	5.965e-05	.7584
		187219418	rs11132388	T	C	-0.4715	0.0748	2.906e-10	0.1351	-0.494	0.088	0.610	1.637e-08	.9705	0.1631	-0.413	0.142	0.661	0.002809	.8737
		187220747	rs907439	T	C	-0.4821	0.076	2.236e-10	0.1329	-0.5	0.089	0.606	1.423e-08	.9710	0.1612	-0.434	0.146	0.647	0.002183	.8407
		187222271	rs4613610	A	G	-0.4096	0.0697	4.229e-09	0.1681	-0.413	0.081	0.661	2.785e-07	.9681	0.1835	-0.4	0.137	0.670	0.002805	.8342
		187222600	rs10029715	C	T	-0.4777	0.0752	2.155e-10	0.1335	-0.496	0.088	0.609	1.161e-08	.9998	0.163	-0.428	0.145	0.651	0.002427	.8397
		187223583	rs4572916	C	A	-0.4732	0.0758	4.233e-10	0.133	-0.497	0.088	0.608	1.531e-08	.9851	0.1565	-0.405	0.149	0.667	0.005322	.8068
		187224394	rs28864974	G	A	-0.4764	0.0754	2.596e-10	0.1342	-0.494	0.088	0.610	1.355e-08	.9937	0.1634	-0.428	0.146	0.651	0.002469	.8336
		187224558	rs6815076	C	G	-0.4818	0.0763	2.679e-10	0.137	-0.503	0.089	0.604	1.279e-08	.9426	0.1645	-0.423	0.148	0.654	0.00336	.7930
		187224562	rs28690003	A	G	-0.482	0.0763	2.619e-10	0.137	-0.503	0.089	0.604	1.272e-08	.9422	0.1645	-0.424	0.148	0.654	0.003342	.7928
		187225304	rs10025152	A	G	-0.4789	0.0754	2.1e-10	0.1351	-0.497	0.088	0.608	1.211e-08	.9847	0.1634	-0.429	0.146	0.651	0.002447	.8322
		187226673	rs1008728	C	T	-0.3194	0.0527	1.353e-09	0.3493	-0.288	0.062	0.749	2.562e-06	.9997	0.3735	-0.401	0.1	0.669	5.063e-05	.8950
		187227451	rs12500826	T	C	-0.3181	0.0527	1.573e-09	0.3504	-0.287	0.062	0.750	3.188e-06	.9822	0.374	-0.399	0.1	0.670	4.902e-05	.9042
		187232050	chr4:187232050	A	C	-0.6142	0.098	3.614e-10	0.0831	-0.643	0.115	0.525	1.192e-08	.8113	0.1112	-0.538	0.187	0.583	0.00264	.7996
9	ABO	136128259	rs62574565	A	G	-0.4343	0.0747	5.974e-09	0.2168	-0.42	0.088	0.657	1.8e-06	.6887	0.2429	-0.471	0.141	0.624	0.0006376	.6617
		136128329	rs58081338	C	T	-0.4336	0.0747	6.328e-09	0.2168	-0.419	0.088	0.657	1.797e-06	.6892	0.2429	-0.471	0.141	0.624	0.0006366	.6622
		136128421	rs62574567	G	C	-0.4336	0.0747	6.328e-09	0.2168	-0.419	0.088	0.657	1.811e-06	.6896	0.2429	-0.471	0.141	0.624	0.0006365	.6627
		136128546	rs7857390	A	G	-0.4192	0.0645	8.126e-11	0.3376	-0.356	0.076	0.700	2.768e-06	.6965	0.3567	-0.582	0.122	0.558	1.173e-06	.6446
		136128663	rs12554336	G	A	-0.6069	0.1052	7.963e-09	0.1518	-0.554	0.123	0.574	5.839e-06	.4730	0.1676	-0.751	0.203	0.471	0.0001452	.4280
		136128737	rs12554339	C	A	-0.4261	0.0734	6.577e-09	0.2181	-0.414	0.087	0.661	1.693e-06	.7093	0.2454	-0.456	0.137	0.634	0.0006796	.6941
		136128772	rs10901253	C	T	-0.4242	0.0733	7.118e-09	0.218	-0.412	0.087	0.662	1.699e-06	.7145	0.2454	-0.454	0.136	0.635	0.000682	.6994
		136129125	rs11244052	A	C	-0.4237	0.0727	5.566e-09	0.2179	-0.412	0.086	0.662	1.702e-06	.7165	0.2455	-0.453	0.136	0.635	0.0006844	.7016
		136129360	rs11244053	G	A	0.423	0.0727	5.904e-09	0.2179	-0.411	0.086	0.662	1.707e-06	.7170	0.2455	-0.453	0.136	0.636	0.0006843	.7021
		136129611	rs4962114	A	G	-0.4227	0.0727	6.044e-09	0.2179	-0.411	0.086	0.662	1.708e-06	.7175	0.2455	-0.452	0.136	0.636	0.0006859	.7027
		136129716	rs4962116	A	G	-0.4208	0.0725	6.553e-09	0.2177	-0.409	0.086	0.664	1.734e-06	.7243	0.2455	-0.45	0.135	0.637	0.0006852	.7098
		136131289	rs8176748	T	C	-0.4136	0.0706	4.565e-09	0.2188	-0.403	0.084	0.668	1.308e-06	.7622	0.248	-0.439	0.13	0.644	0.0005817	.7572
		136131437	rs8176742	T	C	-0.3882	0.0672	7.726e-09	0.2156	-0.382	0.08	0.682	1.896e-06	.8323	0.2476	-0.403	0.124	0.668	0.0009128	.8349
		136132012	rs7873635	T	C	-0.3828	0.0565	1.216e-11	0.3412	-0.327	0.067	0.720	1.094e-06	.8750	0.3606	-0.52	0.105	0.594	4.52e-07	.8595
		136132608	rs8176726	T	C	-0.3683	0.0637	7.522e-09	0.2131	-0.36	0.076	0.697	2.283e-06	.9310	0.2449	-0.388	0.117	0.677	0.0007322	.9396
		136133148	rs8176715	T	C	-0.3811	0.0557	7.958e-12	0.3652	-0.326	0.066	0.722	6.902e-07	.9041	0.391	-0.518	0.104	0.595	3.459e-07	.8713
		136133178	rs8176714	A	G	-0.3714	0.0637	5.64e-09	0.2128	-0.361	0.076	0.696	1.925e-06	.9374	0.2452	-0.396	0.117	0.672	0.0005532	.9424
		136133531	rs4962040	G	A	-0.3529	0.0547	1.067e-10	0.3286	-0.297	0.065	0.743	5.455e-06	.9481	0.35	-0.488	0.101	0.613	9.432e-07	.9430
		136133699	rs641959	C	A	-0.4137	0.0608	1.036e-11	0.2305	-0.414	0.073	0.661	1.093e-08	.9841	0.272	-0.413	0.11	0.661	0.000132	.9908
		136133714	rs641943	G	A	-0.4107	0.0608	1.457e-11	0.2296	-0.411	0.073	0.662	1.234e-08	.9894	0.2711	-0.41	0.11	0.663	0.0001411	.9953
		136133743	rs514708	T	C	-0.4107	0.0608	1.457e-11	0.2296	-0.411	0.073	0.662	1.234e-08	.9895	0.2711	-0.41	0.11	0.663	0.0001416	.9956
		136134994	rs626035	G	T	-0.373	0.063	3.187e-09	0.219	-0.365	0.075	0.693	1.09e-06	.9424	0.2511	-0.392	0.116	0.675	0.0005355	.9534
		136134995	rs547495	C	T	-0.3674	0.063	5.42e-09	0.2222	-0.363	0.075	0.695	1.409e-06	.9254	0.2547	-0.378	0.116	0.685	0.0008902	.9360
		136136146	rs8176702	A	G	-0.3482	0.0539	1.049e-10	0.3292	-0.293	0.064	0.746	4.164e-06	.9957	0.352	-0.483	0.1	0.616	7.678e-07	.9743
		136136963	rs2073826	T	G	-0.3967	0.053	7.104e-14	0.3482	-0.347	0.063	0.706	2.902e-08	.9983	0.3806	-0.517	0.098	0.596	6.292e-08	.9775
		136137065	rs687621	G	A	0.6508	0.0535	4.345e-34	0.4419	0.611	0.065	1.841	9.165e-22	.9978	0.3764	0.734	0.094	2.083	1.452e-15	.9792
		136137106	rs687289	A	G	0.6551	0.0535	1.63e-34	0.4412	0.613	0.065	1.848	6.815e-22	.9955	0.3742	0.743	0.094	2.100	8.845e-16	.9708
		136137133	rs2073827	C	G	-0.3974	0.0528	5.382e-14	0.3481	-0.347	0.063	0.706	2.851e-08	.9998	0.3805	-0.517	0.097	0.596	5.969e-08	.9819
		136137140	rs2073828	A	G	-0.3992	0.0532	5.89e-14	0.3484	-0.345	0.063	0.707	3.288e-08	1.000	0.3875	-0.533	0.099	0.586	3.466e-08	.9547
		136137857	rs673578	G	T	-0.4225	0.061	4.299e-12	0.2322	-0.424	0.073	0.654	4.538e-09	.9808	0.2747	-0.419	0.111	0.657	0.0001066	.9820
		136138125	rs672316	G	T	-0.4148	0.0602	5.758e-12	0.2288	-0.416	0.072	0.659	7.294e-09	.9988	0.272	-0.412	0.11	0.662	0.0001296	.9950
		136138229	rs8176691	T	C	-0.3542	0.0547	9.126e-11	0.3226	-0.298	0.065	0.742	4.167e-06	.9734	0.3449	-0.49	0.101	0.612	7.03e-07	.9634
		136138317	rs8176690	G	A	-0.3994	0.0528	4.026e-14	0.3464	-0.349	0.063	0.705	2.672e-08	.9931	0.3781	-0.519	0.097	0.595	5.317e-08	.9838
		136138776	rs8176686	C	T	-0.3594	0.0545	4.288e-11	0.3831	-0.305	0.065	0.737	2.36e-06	.8821	0.4053	-0.488	0.1	0.613	6.996e-07	.9004
		136139265	rs657152	A	C	0.5785	0.0527	5.144e-28	0.4615	0.53	0.064	1.697	2.356e-17	1.000	0.4052	0.681	0.093	1.976	8.374e-14	1.000
		136139297	rs8176682	T	C	-0.3487	0.0537	8.704e-11	0.3288	-0.293	0.064	0.746	4.026e-06	.9999	0.3515	-0.482	0.099	0.617	6.143e-07	.9949
		136139754	rs8176681	C	T	-0.3954	0.0537	1.885e-13	0.3466	-0.345	0.064	0.708	7.526e-08	.9436	0.3768	-0.516	0.099	0.597	1.138e-07	.9454
		136140462	rs1633513	C	T	-0.4157	0.0602	5.184e-12	0.2289	-0.416	0.072	0.659	7.034e-09	.9988	0.2722	-0.415	0.11	0.660	0.0001212	.9926
		136141135	rs1752339	C	T	-0.3628	0.0622	5.55e-09	0.2156	-0.354	0.074	0.701	1.766e-06	.9683	0.2482	-0.384	0.115	0.681	0.0006727	.9686
		136141870	rs2519093	T	C	0.6688	0.06	6.864e-29	0.3049	0.629	0.071	1.876	1.211e-19	.9905	0.2143	0.768	0.112	2.155	6.22e-12	.8330
		136142203	rs514659	C	A	0.6581	0.0542	6.323e-34	0.4341	0.622	0.066	1.862	9.39e-22	.9724	0.3678	0.733	0.095	2.079	2.738e-15	.9659
		136142217	rs644234	G	T	0.5825	0.0536	1.814e-27	0.4533	0.535	0.065	1.706	4.207e-17	.9727	0.3966	0.684	0.095	1.980	1.904e-13	.9664
		136142355	rs643434	A	G	0.5806	0.0527	3.353e-28	0.4612	0.533	0.064	1.703	1.789e-17	.9970	0.405	0.681	0.093	1.976	8.859e-14	.9970
		136143000	rs543040	T	A	0.6573	0.054	4.555e-34	0.4383	0.619	0.066	1.855	5.517e-22	.9834	0.3737	0.735	0.094	2.083	1.168e-15	.9874
		136143120	rs613534	G	A	0.6141	0.0623	6.583e-23	0.3761	0.55	0.075	1.733	1.371e-13	.7326	0.3358	0.757	0.112	2.132	5.144e-12	.7519
		136143121	rs543968	C	T	0.6501	0.0638	2.23e-24	0.3723	0.579	0.077	1.782	1.735e-14	.7199	0.327	0.806	0.114	2.237	5.228e-13	.7244
		136143212	rs544873	A	G	0.5828	0.0529	3.196e-28	0.4591	0.534	0.064	1.706	1.939e-17	.9902	0.4031	0.688	0.094	1.988	6.822e-14	.9897
		136143372	rs545971	T	C	0.6528	0.0533	1.636e-34	0.4418	0.616	0.065	1.851	4.032e-22	.9959	0.376	0.728	0.093	2.070	1.402e-15	.9966
		136143442	rs612169	G	A	0.6611	0.0542	3.244e-34	0.4372	0.623	0.066	1.865	8.256e-22	.9608	0.3732	0.74	0.095	2.096	1.572e-15	.9645
		136144059	rs8176668	T	A	-0.3496	0.0537	7.752e-11	0.3292	-0.296	0.064	0.743	3.263e-06	.9955	0.3515	-0.478	0.099	0.620	7.789e-07	.9911
		136144284	rs597988	A	T	0.6656	0.0549	8.884e-34	0.4297	0.623	0.067	1.865	1.351e-21	.9522	0.3659	0.753	0.096	2.123	9.544e-16	.9557
		136144297	rs597974	G	A	0.6742	0.0559	1.556e-33	0.4199	0.631	0.068	1.879	2.868e-21	.9166	0.3592	0.764	0.098	2.145	1.268e-15	.9292
		136144309	rs576125	A	G	0.8765	0.073	3.54e-33	0.3086	0.814	0.09	2.257	1.757e-20	.6038	0.2724	0.997	0.125	2.710	5.623e-16	.6475
		136144427	rs8176663	C	T	-0.6567	0.054	5.268e-34	0.4375	0.621	0.066	1.862	4.566e-22	.9795	0.373	0.729	0.094	2.074	1.993e-15	.9842
		136144534	rs488775	G	A	-0.3584	0.0621	7.726e-09	0.2098	-0.351	0.074	0.704	2.08e-06	.9968	0.2437	-0.376	0.114	0.686	0.0007849	.9901
		136144626	rs7036642	A	G	-0.3501	0.0537	7.368e-11	0.3294	-0.297	0.064	0.742	3.089e-06	.9949	0.3515	-0.477	0.099	0.620	8.102e-07	.9909
		136144689	rs596141	T	G	-0.3768	0.0628	1.991e-09	0.2135	-0.364	0.075	0.694	9.351e-07	.9782	0.2522	-0.407	0.115	0.665	0.0003137	.9573
		136144873	rs491626	T	C	0.6564	0.0533	6.978e-35	0.441	0.62	0.065	1.858	2.68e-22	.9930	0.3744	0.731	0.093	2.079	1.312e-15	.9907
		136144960	rs492488	A	G	0.6538	0.0533	1.293e-34	0.4416	0.618	0.065	1.855	3.344e-22	.9952	0.3757	0.727	0.093	2.070	1.477e-15	.9961
		136144994	rs493246	A	G	0.6538	0.0533	1.293e-34	0.4416	0.618	0.065	1.855	3.323e-22	.9952	0.3757	0.727	0.093	2.070	1.478e-15	.9961
		136145118	rs494242	T	C	0.5839	0.0529	2.511e-28	0.4637	0.538	0.064	1.712	1.262e-17	.9846	0.4071	0.683	0.094	1.980	1.039e-13	.9855
		136145240	rs495203	T	C	0.6538	0.0533	1.293e-34	0.4415	0.618	0.065	1.855	3.292e-22	.9951	0.3754	0.727	0.093	2.070	1.568e-15	.9949
		136145471	rs582118	G	A	0.6538	0.0533	1.293e-34	0.4415	0.618	0.065	1.855	3.254e-22	.9952	0.3757	0.727	0.093	2.070	1.485e-15	.9961
		136145484	rs582094	T	A	0.6538	0.0533	1.293e-34	0.4415	0.618	0.065	1.855	3.233e-22	.9952	0.3757	0.727	0.093	2.070	1.488e-15	.9961
		136145974	rs2769071	G	A	0.6665	0.0548	4.297e-34	0.4324	0.63	0.067	1.876	5.897e-22	.9495	0.3704	0.74	0.095	2.096	2.06e-15	.9594
		136146046	rs677355	A	G	0.6704	0.0549	3.054e-34	0.4355	0.635	0.067	1.886	4.759e-22	.9375	0.3726	0.743	0.096	2.100	2.04e-15	.9500
		136146227	rs676457	T	A	0.6665	0.0548	4.297e-34	0.4324	0.63	0.067	1.876	5.787e-22	.9495	0.3703	0.74	0.095	2.096	2.076e-15	.9595
		136146431	rs527210	T	C	0.6586	0.0551	6.787e-33	0.4237	0.614	0.067	1.848	1.152e-20	.9367	0.3636	0.752	0.097	2.123	2.039e-15	.9350
		136146466	rs675201	A	G	-0.3593	0.0621	7.095e-09	0.2099	-0.351	0.074	0.704	2.075e-06	.9968	0.2439	-0.379	0.114	0.684	0.0007198	.9910
		136146597	rs550057	T	C	0.5703	0.0559	1.809e-24	0.359	0.558	0.068	1.745	7.946e-17	.9740	0.2861	0.596	0.098	1.814	8.996e-10	.9530
		136146664	rs674302	A	T	0.6558	0.0533	8.13e-35	0.4427	0.62	0.065	1.858	2.985e-22	.9898	0.3773	0.729	0.093	2.074	1.543e-15	.9888
		136146740	rs551100	T	C	-0.3593	0.0621	7.095e-09	0.2099	-0.351	0.074	0.704	2.073e-06	.9969	0.2439	-0.379	0.114	0.684	0.0007156	.9912
		136146920	rs663054	T	G	-0.4145	0.061	1.077e-11	0.2318	-0.416	0.073	0.659	8.14e-09	.9826	0.2763	-0.411	0.111	0.662	0.0001442	.9755
		136147012	rs7046674	T	C	-0.3523	0.0545	1.02e-10	0.325	-0.3	0.065	0.740	3.29e-06	.9750	0.3464	-0.476	0.1	0.621	1.181e-06	.9698
		136147160	rs554833	T	C	0.6541	0.0533	1.194e-34	0.4411	0.619	0.065	1.858	2.53e-22	.9960	0.3754	0.726	0.093	2.066	1.624e-15	.9972
		136147295	rs8176649	A	G	-0.3533	0.0537	4.889e-11	0.3308	-0.3	0.064	0.740	2.429e-06	.9910	0.3538	-0.481	0.099	0.618	7.064e-07	.9800
		136147553	rs660340	A	G	-0.4923	0.0527	9.881e-21	0.3782	-0.473	0.064	0.622	9.075e-14	.9901	0.4317	-0.533	0.093	0.586	4.836e-09	.9789
		136147702	rs581107	C	T	-0.4954	0.0535	1.935e-20	0.3746	-0.475	0.065	0.621	1.188e-13	.9776	0.4277	-0.538	0.094	0.583	5.015e-09	.9647
		136147823	rs659104	T	G	-0.494	0.0529	9.901e-21	0.3765	-0.474	0.064	0.622	9.676e-14	.9848	0.4292	-0.537	0.094	0.584	4.568e-09	.9707
		136148000	rs647800	A	G	-0.4554	0.0536	2.089e-17	0.363	-0.427	0.065	0.652	2.782e-11	.9852	0.4117	-0.516	0.095	0.597	2.367e-08	.9683
		136148035	rs473533	T	C	-0.4893	0.0527	1.688e-20	0.3757	-0.47	0.064	0.625	1.341e-13	.9937	0.4283	-0.53	0.093	0.588	6.078e-09	.9833
		136148231	rs475419	C	T	-0.487	0.0527	2.55e-20	0.377	-0.468	0.064	0.626	1.346e-13	.9996	0.4302	-0.527	0.093	0.590	6.239e-09	.9908
		136148368	rs476410	G	C	-0.487	0.0527	2.55e-20	0.377	-0.468	0.064	0.626	1.353e-13	.9998	0.4302	-0.527	0.093	0.590	6.25e-09	.9911
		136148647	rs500498	T	C	-0.4866	0.0527	2.699e-20	0.377	-0.468	0.064	0.626	1.363e-13	1.000	0.4302	-0.526	0.093	0.590	6.293e-09	.9915
		136148648	rs500499	G	C	-0.4866	0.0527	2.699e-20	0.3771	-0.468	0.064	0.626	1.336e-13	.9999	0.4302	-0.526	0.093	0.590	6.292e-09	.9917
		136149229	rs505922	C	T	0.6528	0.0533	1.613e-34	0.4397	0.62	0.065	1.858	1.837e-22	1.000	0.3746	0.72	0.093	2.053	2.425e-15	1.000
		136149399	rs507666	A	G	0.6665	0.0597	5.567e-29	0.3026	0.63	0.071	1.876	8.655e-20	.9967	0.2162	0.754	0.11	2.127	6.465e-12	.8579
		136149500	rs529565	C	T	-0.667	0.054	4.959e-35	0.4358	0.633	0.066	1.883	5.275e-23	.9866	0.3696	0.736	0.094	2.087	1.328e-15	.9804
		136149581	rs630510	A	G	-0.4696	0.0523	2.86e-19	0.4125	-0.456	0.063	0.633	2.214e-13	1.000	0.4686	-0.5	0.094	0.606	5.556e-08	.9996
		136149722	rs630014	A	G	-0.4693	0.0523	3.018e-19	0.4125	-0.456	0.063	0.633	2.228e-13	1.000	0.4686	-0.499	0.094	0.606	5.589e-08	.9999
		136149830	rs532436	A	G	0.6665	0.0597	5.567e-29	0.3026	0.63	0.071	1.876	8.749e-20	.9967	0.2164	0.754	0.11	2.127	6.554e-12	.8566
		136150403	rs537895	A	G	-0.3606	0.0621	6.264e-09	0.2102	-0.352	0.074	0.703	1.836e-06	.9989	0.244	-0.381	0.114	0.683	0.0006557	.9979
		136150466	rs616154	C	T	-0.4696	0.0523	2.86e-19	0.4128	-0.456	0.063	0.633	2.275e-13	.9991	0.4691	-0.5	0.094	0.606	5.72e-08	.9969
		136150484	rs559723	A	G	-0.4639	0.0525	1.004e-18	0.4256	-0.444	0.063	0.641	1.378e-12	.9689	0.4782	-0.509	0.095	0.601	5.401e-08	.9634
		136151198	rs566183	A	G	-0.361	0.0621	6.023e-09	0.2102	-0.353	0.074	0.702	1.67e-06	.9996	0.2438	-0.38	0.114	0.683	0.0006676	.9990
		136151445	rs568203	A	C	-0.361	0.0621	6.023e-09	0.2102	-0.353	0.074	0.702	1.646e-06	.9998	0.2437	-0.38	0.114	0.683	0.0006699	.9992
		136151806	rs600038	C	T	0.5518	0.0574	6.9e-22	0.3222	0.515	0.068	1.675	1.138e-14	.9965	0.2463	0.643	0.107	1.901	1.923e-09	.8631
		136153451	rs663367	A	G	-0.3577	0.0619	7.554e-09	0.2148	-0.346	0.074	0.707	2.259e-06	.9966	0.2475	-0.385	0.113	0.680	0.0005203	.9966
		136153875	rs651007	T	C	0.5489	0.0575	1.446e-21	0.3215	0.51	0.068	1.666	2.02e-14	.9971	0.2464	0.647	0.108	1.908	1.77e-09	.8562
		136153981	rs11244061	T	C	0.5525	0.0728	3.195e-14	0.1857	0.544	0.085	1.724	6.329e-11	.9195	0.1208	0.576	0.141	1.779	5.002e-05	.7039
		136154168	rs579459	C	T	0.5489	0.0575	1.446e-21	0.3215	0.51	0.068	1.666	2.061e-14	.9972	0.2464	0.647	0.108	1.908	1.762e-09	.8560
		136154304	rs649129	T	C	0.5502	0.0575	1.166e-21	0.3203	0.511	0.068	1.666	2.331e-14	.9921	0.2455	0.649	0.108	1.912	1.823e-09	.8522
		136154867	rs495828	T	G	0.5483	0.0575	1.594e-21	0.3206	0.508	0.068	1.661	2.606e-14	.9995	0.2444	0.65	0.108	1.915	1.89e-09	.8500
		136155000	rs635634	T	C	0.6629	0.0598	1.502e-28	0.3018	0.622	0.071	1.862	2.146e-19	.9965	0.2164	0.763	0.111	2.145	5.409e-12	.8444
		136155343	rs500428	A	G	-0.3548	0.0613	7.17e-09	0.2149	-0.341	0.073	0.710	3.044e-06	1.000	0.2484	-0.388	0.113	0.678	0.0004506	1.000
		136155444	rs633862	C	T	-0.4941	0.0535	2.44e-20	0.3786	-0.474	0.065	0.622	1.269e-13	.9729	0.43	-0.536	0.094	0.585	6.156e-09	.9592
		136155589	rs502361	C	G	-0.3593	0.0621	7.068e-09	0.2171	-0.346	0.074	0.707	2.394e-06	.9861	0.2511	-0.391	0.114	0.676	0.0004529	.9803
		136157037	rs557317	C	A	0.4212	0.061	4.976e-12	0.2353	-0.417	0.073	0.659	9.289e-09	.9669	0.2789	-0.431	0.111	0.649	6.758e-05	.9684
		136157133	rs558240	A	G	0.3606	0.0525	6.547e-12	0.474	0.363	0.063	1.436	5.468e-09	.9460	0.4047	0.355	0.095	1.426	0.000187	.8651
		136164593	rs176694	G	T	0.7691	0.1262	1.106e-09	0.0835	0.633	0.151	1.883	1.904e-05	.5958	0.0687	1.085	0.23	2.958	3.175e-06	.5308
		136178623	rs62574648	A	G	-0.5262	0.0889	3.182e-09	0.1045	-0.483	0.104	0.616	3.054e-06	.8638	0.1255	-0.643	0.171	0.525	8.556e-05	.8504
		136179241	rs62574650	A	G	-0.516	0.0866	2.553e-09	0.1055	-0.477	0.102	0.620	2.644e-06	.8875	0.1292	-0.617	0.164	0.539	8.761e-05	.8948
		136179306	rs62574651	G	C	-0.516	0.0866	2.553e-09	0.1055	-0.477	0.102	0.620	2.642e-06	.8875	0.1292	-0.617	0.164	0.539	8.739e-05	.8948
		136179508	rs62574652	A	G	-0.5158	0.0866	2.604e-09	0.1055	-0.477	0.102	0.620	2.623e-06	.8885	0.1292	-0.616	0.164	0.540	8.985e-05	.8949
		136179726	chr9:136179726	G	A	-0.5152	0.0866	2.708e-09	0.1054	-0.477	0.102	0.620	2.638e-06	.8904	0.1293	-0.614	0.164	0.541	9.259e-05	.8954
		136179808	rs62574654	A	G	-0.5152	0.0866	2.708e-09	0.1054	-0.477	0.102	0.620	2.639e-06	.8905	0.1293	-0.614	0.164	0.541	9.258e-05	.8954
		136179862	rs62574655	A	G	-0.5152	0.0866	2.708e-09	0.1054	-0.477	0.102	0.620	2.64e-06	.8906	0.1293	-0.614	0.164	0.541	9.25e-05	.8954
		136180912	rs62574656	A	G	-0.5157	0.0868	2.781e-09	0.105	-0.477	0.102	0.620	2.703e-06	.8903	0.1286	-0.617	0.165	0.539	9.008e-05	.8949
		136184312	rs62574657	T	G	-0.5047	0.0861	4.658e-09	0.1038	-0.469	0.101	0.625	2.918e-06	.9242	0.126	-0.6	0.165	0.548	0.0001561	.8951
		136185324	rs11789139	G	C	0.6801	0.116	4.516e-09	0.0951	0.488	0.142	1.628	0.0005179	.5368	0.0915	1.065	0.201	2.898	1.645e-07	.5116
		136237672	rs56343119	A	C	0.7256	0.1006	5.595e-13	0.2029	0.723	0.122	2.061	2.195e-09	.3965	0.17	0.731	0.178	2.079	4.399e-05	.3634
		136239399	rs3758348	C	G	0.723	0.1014	9.89e-13	0.2032	0.723	0.123	2.061	2.69e-09	.3913	0.1734	0.723	0.179	2.061	5.906e-05	.3620
		136267149	rs17474001	T	C	0.7465	0.109	7.332e-12	0.1927	0.749	0.132	2.114	9.466e-09	.3517	0.1654	0.741	0.193	2.096	0.0001292	.3246
11	MYBPC3	47373425	rs2856656	C	T	1.4719	0.2065	1.026e-12	0.0322	1.598	0.257	4.950	2.766e-12	.8237	0.0165	1.242	0.347	3.460	0.0004818	.7624
	SPI1	47389771	chr11:47389771	G	C	1.4167	0.1973	6.978e-13	0.0347	1.628	0.247	5.102	1.095e-13	.8371	0.0184	1.044	0.328	2.840	0.001931	.7719
	CELF1	47565138	chr11:47565138	C	T	1.5117	0.2175	3.636e-12	0.0309	1.748	0.27	5.747	5.126e-13	.7389	0.0155	1.075	0.367	2.932	0.004206	.7162
		47574081	rs60206633	G	C	1.496	0.2153	3.69e-12	0.0312	1.73	0.267	5.649	5.47e-13	.7444	0.0157	1.061	0.364	2.890	0.004414	.7211
	KBTBD4	47598481	chr11:47598481	A	G	1.4678	0.2166	1.241e-11	0.031	1.735	0.268	5.681	4.297e-13	.7584	0.0157	0.964	0.368	2.624	0.01062	.7286
	FNBP4	47764906	chr11:47764906	A	G	1.3136	0.1959	1.996e-11	0.0342	1.539	0.24	4.651	1.077e-12	.8358	0.0172	0.864	0.339	2.375	0.01292	.7912
		47783614	chr11:47783614	C	T	1.3029	0.1948	2.233e-11	0.0344	1.528	0.239	4.608	1.106e-12	.8417	0.0174	0.858	0.336	2.358	0.01303	.7957
	NUP160	47818310	rs58883118	T	C	1.3012	0.1929	1.524e-11	0.0346	1.526	0.237	4.608	8.225e-13	.8520	0.0172	0.86	0.332	2.364	0.01182	.8166
		47920993	chr11:47920993	T	G	1.2924	0.1904	1.127e-11	0.0338	1.411	0.232	4.098	2.056e-11	.8796	0.0163	1.048	0.333	2.849	0.00219	.8525
		47947894	chr11:47947894	T	C	1.8978	0.2801	1.249e-11	0.0221	2.153	0.351	8.620	4.271e-12	.6464	0.0111	1.45	0.465	4.255	0.002423	.6459
	PTPRJ	48052066	chr11:48052066	T	C	1.1327	0.1685	1.778e-11	0.0394	1.315	0.207	3.731	2.67e-12	.9417	0.0204	0.775	0.29	2.169	0.009281	.8986
		48064194	chr11:48064194	A	G	1.1616	0.1696	7.519e-12	0.0381	1.311	0.207	3.703	2.944e-12	.9746	0.01960	0.856	0.296	2.352	0.004899	.9286
